# Supplementary material for: 100 m climate and heat stress data up to 2100 for 142 cities around the globe
Source: Data Brief. 2026 Jan 21;65:112497. doi: 10.1016/j.dib.2026.112497 (PMC12874795; doi:10.1016/j.dib.2026.112497)
Supplement: Supplementary file 1 [file mmc1.xlsx]

## Sheet: Sheet1
Country	City
Albania	Tirana
Argentina	Buenos Aires
Australia	Melbourne
Australia	Sydney
Austria	Graz
Austria	Vienna
Bangladesh	Dhaka
Belgium	Antwerp
Belgium	Brussels
Belgium	Charleroi
Belgium	Ghent
Belgium	Liege
Bosnia & Herzegovina	Sarajevo
Brazil	Curitiba
Brazil	Salvador
Bulgaria	Sofia
Bulgaria	Varna
Canada	Toronto
Chile	Santiago
China	Hong Kong
China	Nanjing
Columbia	Bogota
Croatia	Split
Croatia	Zagreb
Czech Republic	Prague
Denmark	Copenhagen
Egypt	Cairo
Estonia	Tallinn
Estonia	Tartu
Ethiopia	Addis Abeba
Finland	Helsinki
France	Bordeaux
France	Lille
France	Lyon
France	Marseille
France	Montpellier
France	Nantes
France	Nice
France	Paris
France	Strasbourg
France	Toulouse
Germany	Berlin
Germany	Cologne
Germany	Dusseldorf
Germany	Frankfurt am Main
Germany	Hamburg
Germany	Leipzig
Germany	Munich
Ghana	Accra
Greece	Athens
Greece	Thessaloniki
Hungary	Budapest
Hungary	Debrecen
Hungary	Gyor
Hungary	Miskolc
Hungary	Pecs
Hungary	Szeged
Iceland	Reykjavik
India	Chennai
Indonesia	Jakarta
Iran	Teheran
Ireland	Dublin
Italy	Bari
Italy	Bologna
Italy	Genoa
Italy	Milan
Italy	Naples
Italy	Padua
Italy	Palermo
Italy	Rome
Italy	Trieste
Italy	Turin
Japan	Tokyo
Jordan	Amman
Kenya	Nairobi
Latvia	Riga
Lithuania	Klaipeda
Lithuania	Vilnius
Luxembourg	Luxembourg
Mexico	Mexico City
Montenegro	Podgorica
Morocco	Marrakesh
Morocco	Rabat
Netherlands	Amsterdam
Netherlands	Rotterdam
Netherlands	Utrecht
New Zealand	Auckland
Nigeria	Lagos
North Macedonia	Skopje
Norway	Oslo
Pakistan	Islamabad
Pakistan	Karachi
Peru	Lima
Poland	Gdansk
Poland	Krakow
Poland	Lodz
Poland	Warsaw
Poland	Wroclaw
Portugal	Lisbon
Portugal	Porto
Romania	Brasov
Romania	Bucharest
Romania	Cluj Napoca
Russia	Moscow
Saudi Arabia	Medina
Senegal	Dakar
Serbia	Belgrado
Serbia	Novi Sad
Singapore	Singapore
Slovakia	Bratislava
Slovakia	Kosice
Slovenia	Ljubljana
Somalia	Mogadishu
South Africa	Cape Town
South Africa	Tschwane
Spain	Alicante
Spain	Barcelona
Spain	Bilbao
Spain	Madrid
Spain	Malaga
Spain	Murcia
Spain	Palma de Mallorca
Spain	Sevilla
Spain	Valencia
Sweden	Goteborg
Sweden	Stockholm
Switzerland	Basel
Switzerland	Geneva
Switzerland	Zurich
Turkey	Istanbul
United Arab Emirates	Dubai
United Kingdom	Birmingham
United Kingdom	Edinburgh
United Kingdom	Glasgow
United Kingdom	Leeds
United Kingdom	London
United Kingdom	Newcastle
United States	Houston
United States	Los Angeles
United States	New York
United States	Phoenix
Vietnam	Ho Chi Minh
