# Supplementary material for: 100 m climate and heat stress data up to 2100 for 142 cities around the globe
Source: Data Brief. 2026 Jan 21;65:112497. doi: 10.1016/j.dib.2026.112497 (PMC12874795; doi:10.1016/j.dib.2026.112497)
Supplement: Supplementary file 2 [file mmc2.xlsx]

## Sheet: Sheet1
Surface data	Europe	Rest of World
Land cover	CORINE	ESA WorldCover
Buildings	Global Human Settlement Layer	Global Human Settlement Layer
Soil sealing	Copernicus Imperviousness	doi:10.5194/essd-12-1625-2020
NDVI	PROBA-V	Landsat 8
Anthropogenic heat flux	doi:10.1029/2008GL036465	doi:10.1038/s41597-019-0143-1
Digital elevation model	GMTED2010	Copernicus DEM
